# Supplementary material for: Augmenting precision medicine via targeted RNA-Seq detection of expressed mutations
Source: NPJ Precis Oncol. 2025 Jun 13;9:182. doi: 10.1038/s41698-025-00993-8 (PMC12166063; doi:10.1038/s41698-025-00993-8)
Supplement: Supplementary file 4 — Supplementary Table 7 Information on libraries and panels [file 41698_2025_993_MOESM4_ESM.xlsx]

## Sheet: Sheet1
Sequencing panel	Library replicate	Sequencing platform	Library type	library layout	Panel Size	Total reads/pairs	Median read length	Estimated Depth of Sequencing for DNA-seq data	Mapping Rates for RNA-seq data (HISAT2)
AGLR1	lib1	Illumina	targeted DNA	paired	7623505	171438119	151	6791.41
AGLR1	lib2	Illumina	targeted DNA	paired	7623505	179197450	151	7098.79
AGLR1	lib3	Illumina	targeted DNA	paired	7623505	151748276	151	6011.41
AGLR1	lib4	Illumina	targeted DNA	paired	7623505	169379124	151	6709.84
AGLR2	lib1	Illumina	targeted DNA	paired	15793858	130025163	151	2486.26
AGLR2	lib2	Illumina	targeted DNA	paired	15793858	134899232	151	2579.46
AGLR2	lib3	Illumina	targeted DNA	paired	15793858	142342459	151	2721.78
AGLR2	lib4	Illumina	targeted DNA	paired	15793858	134948538	151	2580.4
ROCR1	lib1	Illumina	targeted DNA	paired	2927696	44089030	151	4547.91
ROCR1	lib2	Illumina	targeted DNA	paired	2927696	52355887	151	5400.66
ROCR1	lib3	Illumina	targeted DNA	paired	2927696	44915807	151	4633.19
ROCR2	lib1	Illumina	targeted DNA	paired	17111267	118139430	151	2085.07
ROCR2	lib2	Illumina	targeted DNA	paired	17111267	134782301	151	2378.8
ROCR2	lib3	Illumina	targeted DNA	paired	17111267	175287124	151	3093.68
ROCR2	lib4	Illumina	targeted DNA	paired	17111267	82708561	151	1459.74
AGLR1	lib1	Illumina	targeted RNA	paired	7623505	43682651	100		0.9456
AGLR1	lib2	Illumina	targeted RNA	paired	7623505	48466175	100		0.9428
AGLR1	lib3	Illumina	targeted RNA	paired	7623505	41616792	100		0.9469
AGLR1	lib4	Illumina	targeted RNA	paired	7623505	35374371	100		0.9439
AGLR2	lib1	Illumina	targeted RNA	paired	15793858	55675498	100		0.9531
AGLR2	lib2	Illumina	targeted RNA	paired	15793858	52588986	100		0.95
AGLR2	lib3	Illumina	targeted RNA	paired	15793858	55822913	100		0.9551
AGLR2	lib4	Illumina	targeted RNA	paired	15793858	59385937	100		0.9535
ROCR1	lib1	Illumina	targeted RNA	paired	2927696	48226759	101		0.9712
ROCR1	lib2	Illumina	targeted RNA	paired	2927696	54478986	101		0.9721
ROCR1	lib3	Illumina	targeted RNA	paired	2927696	49323131	101		0.9745
ROCR1	lib4	Illumina	targeted RNA	paired	2927696	51012741	101		0.9718
ROCR2	lib1	Illumina	targeted RNA	paired	17111267	39723744	101		0.9655
ROCR2	lib2	Illumina	targeted RNA	paired	17111267	39351583	101		0.9644
ROCR2	lib3	Illumina	targeted RNA	paired	17111267	43380629	101		0.9652
ROCR2	lib4	Illumina	targeted RNA	paired	17111267	39527152	101		0.9656
